# Supplementary material for: Arylidenehydrazinyl 4-Methylthiazole-5-carboxylates: Synthesis, Antileishmanial Activity, and Targeting of Trypanothione Synthetase
Source: Molecules. 2026 Jun 29;31(13):2278. doi: 10.3390/molecules31132278 (PMC13362754; doi:10.3390/molecules31132278)
Supplement: Supplementary file 1 [file molecules-31-02278-s001.zip]

Archive with 1 entries (1 files):
- molecules-4357716-supplementary.pdf
